# Supplementary material for: Relationships between Expenditure of Regional Governments and Suicide Mortalities Caused by Six Major Motives in Japan
Source: Int J Environ Res Public Health. 2021 Dec 22;19(1):84. doi: 10.3390/ijerph19010084 (PMC8751063; doi:10.3390/ijerph19010084)
Supplement: Supplementary file 1 [file ijerph-19-00084-s001.zip]

Archive with 1 entries (1 files):
- ijerph-1471603-supplementary.pdf
